# Supplementary material for: Exploratory Assessment of Nutritional Evaluation Tools as Predictors of Complications and Sarcopenia in Patients with Colorectal Cancer
Source: Cancers (Basel). 2023 Jan 30;15(3):847. doi: 10.3390/cancers15030847 (PMC9913772; doi:10.3390/cancers15030847)
Supplement: Supplementary file 1 [file cancers-15-00847-s001.zip]

Archive with 7 entries (6 files):
- Supplementary Figure 1.pdf
- Supplementary Figure 2.pdf
- Supplementary Table 1.pdf
- __MACOSX/
- __MACOSX/._Supplementary Figure 1.pdf
- __MACOSX/._Supplementary Figure 2.pdf
- __MACOSX/._Supplementary Table 1.docx
